# Supplementary material for: A Phytotoxin with Selective Herbicidal Activity and Related Metabolites from the Phytopathogenic Fungus Bipolaris cookei SYBL03
Source: Molecules. 2024 Jun 26;29(13):3040. doi: 10.3390/molecules29133040 (PMC11243656; doi:10.3390/molecules29133040)
Supplement: Supplementary file 1 [file molecules-29-03040-s001.zip]

Archive with 1 entries (1 files):
- molecules-3046078-supplementary.pdf
